# Supplementary material for: Patient-specific models link neurotransmitter receptor mechanisms with motor and visuospatial axes of Parkinson’s disease
Source: Nat Commun. 2023 Sep 26;14:6009. doi: 10.1038/s41467-023-41677-w (PMC10522603; doi:10.1038/s41467-023-41677-w)
Supplement: Supplementary file 4 — Source Data [file 41467_2023_41677_MOESM4_ESM.zip]

Archive with 5 entries (5 files):
- Source_Data_Figure_6a.json
- Source_Data_Figure_6b.json
- Source_Data_Figure_3a.json
- Source_Data_Figure_7_Atlas.nii
- Source_Data.xlsx
