# Supplementary material for: Patient-specific models link neurotransmitter receptor mechanisms with motor and visuospatial axes of Parkinson’s disease
Source: Nat Commun. 2023 Sep 26;14:6009. doi: 10.1038/s41467-023-41677-w (PMC10522603; doi:10.1038/s41467-023-41677-w)
Supplement: Supplementary file 4 — Source Data [file 41467_2023_41677_MOESM4_ESM.zip › Source_Data_Figure_6a.json]

{ 
 "name": "[PLS]MCM-Rec:PD",
 "children": [
 { "name": "GM", "type": "factor",
  "children": [
  { "name": "Glutamatergic", "type":"receptor",
  "children": [
 
     {"name": "AMPA x fALLF", "type":"parameter", "value": 0.001 }
 ] } 
, 
 { "name": "GABAergic", "type":"receptor",
  "children": [
 
     {"name": "GABA-B", "type":"parameter", "value": 0.002 }
 ] } 
, 
 { "name": "Cholinergic", "type":"receptor",
  "children": [
 
     {"name": "α4β2 x GM", "type":"parameter", "value": 0.003 } , 

     {"name": "M1 x fALLF", "type":"parameter", "value": 0.001 } , 

     {"name": "M2 x fALLF", "type":"parameter", "value": 0.003 } , 

     {"name": "α4β2 x fALLF", "type":"parameter", "value": 0.001 } , 

     {"name": "M3 x FA", "type":"parameter", "value": 0.002 } , 

     {"name": "M1 x t1t2", "type":"parameter", "value": 0.001 } , 

     {"name": "M1", "type":"parameter", "value": 0.001 }
 ] } 
, 
 { "name": "Adrenergic", "type":"receptor",
  "children": [
 
     {"name": "α2 x fALLF", "type":"parameter", "value": 0.004 }
 ] } 
, 
 { "name": "Serotonergic", "type":"receptor",
  "children": [
 
     {"name": "5HT-1A x SPECT", "type":"parameter", "value": 0.003 }
 ] } 
, 
 { "name": "Dopaminergic", "type":"receptor",
  "children": [
 
     {"name": "D1 x fALLF", "type":"parameter", "value": 0.003 }
 ] } 
, 
 { "name": "Non-Receptor", "type":"receptor",
  "children": [
 
     {"name": "GM", "type":"parameter", "value": 0.001 } , 

     {"name": "SPECT", "type":"parameter", "value": 0.002 }
 ] } 
 
 ]  } , 
{ "name": "fALLF", "type": "factor",
  "children": [
  { "name": "Glutamatergic", "type":"receptor",
  "children": [
 
     {"name": "Kainate x SPECT", "type":"parameter", "value": 0.001 } , 

     {"name": "NMDA x FA", "type":"parameter", "value": 0.003 } , 

     {"name": "Kainate x t1t2", "type":"parameter", "value": 0.002 }
 ] } 
, 
 { "name": "GABAergic", "type":"receptor",
  "children": [
 
     {"name": "Bz site x GM", "type":"parameter", "value": 0.003 } , 

     {"name": "GABA-B x fALLF", "type":"parameter", "value": 0.003 } , 

     {"name": "GABA-A x FA", "type":"parameter", "value": 0.003 }
 ] } 
, 
 { "name": "Cholinergic", "type":"receptor",
  "children": [
 
     {"name": "M2 x FA", "type":"parameter", "value": 0.001 } , 

     {"name": "M1", "type":"parameter", "value": 0.002 } , 

     {"name": "M2", "type":"parameter", "value": 0.002 }
 ] } 
, 
 { "name": "Serotonergic", "type":"receptor",
  "children": [
 
     {"name": "5HT-1A x t1t2", "type":"parameter", "value": 0.001 }
 ] } 
, 
 { "name": "Dopaminergic", "type":"receptor",
  "children": [
 
     {"name": "D1 x GM", "type":"parameter", "value": 0.002 }
 ] } 
, 
 { "name": "Non-Receptor", "type":"receptor",
  "children": [
 
     {"name": "GM", "type":"parameter", "value": 0.002 }
 ] } 
 
 ]  } , 
{ "name": "SPECT", "type": "factor",
  "children": [
  { "name": "Glutamatergic", "type":"receptor",
  "children": [
 
     {"name": "Kainate x FA", "type":"parameter", "value": 0.002 }
 ] } 
, 
 { "name": "Adrenergic", "type":"receptor",
  "children": [
 
     {"name": "α1 x FA", "type":"parameter", "value": 0.001 }
 ] } 
, 
 { "name": "Serotonergic", "type":"receptor",
  "children": [
 
     {"name": "5HT-2 x GM", "type":"parameter", "value": 0.002 } , 

     {"name": "5HT-1A x MD", "type":"parameter", "value": 0.003 } , 

     {"name": "5HT-2 x t1t2", "type":"parameter", "value": 0.002 } , 

     {"name": "5HT-2", "type":"parameter", "value": 0.002 }
 ] } 
, 
 { "name": "Dopaminergic", "type":"receptor",
  "children": [
 
     {"name": "D1 x FA", "type":"parameter", "value": 0.001 } , 

     {"name": "D1", "type":"parameter", "value": 0.002 }
 ] } 
, 
 { "name": "Non-Receptor", "type":"receptor",
  "children": [
 
     {"name": "FA", "type":"parameter", "value": 0.003 } , 

     {"name": "MD", "type":"parameter", "value": 0.002 }
 ] } 
 
 ]  } , 
{ "name": "FA", "type": "factor",
  "children": [
  { "name": "Glutamatergic", "type":"receptor",
  "children": [
 
     {"name": "Kainate x GM", "type":"parameter", "value": 0.002 } , 

     {"name": "AMPA x t1t2", "type":"parameter", "value": 0.001 } , 

     {"name": "Kainate x t1t2", "type":"parameter", "value": 0.002 } , 

     {"name": "AMPA", "type":"parameter", "value": 0.004 } , 

     {"name": "Kainate", "type":"parameter", "value": 0.003 }
 ] } 
, 
 { "name": "GABAergic", "type":"receptor",
  "children": [
 
     {"name": "GABA-A x MD", "type":"parameter", "value": 0.002 } , 

     {"name": "Bz site x t1t2", "type":"parameter", "value": 0.002 } , 

     {"name": "GABA-B x t1t2", "type":"parameter", "value": 0.003 } , 

     {"name": "GABA-A", "type":"parameter", "value": 0.007 }
 ] } 
, 
 { "name": "Cholinergic", "type":"receptor",
  "children": [
 
     {"name": "M1 x fALLF", "type":"parameter", "value": 0.002 } , 

     {"name": "M3 x MD", "type":"parameter", "value": 0.005 } , 

     {"name": "α4β2 x t1t2", "type":"parameter", "value": 0.002 }
 ] } 
, 
 { "name": "Adrenergic", "type":"receptor",
  "children": [
 
     {"name": "α2 x GM", "type":"parameter", "value": 0.002 } , 

     {"name": "α2 x MD", "type":"parameter", "value": 0.002 } , 

     {"name": "α1 x t1t2", "type":"parameter", "value": 0.002 } , 

     {"name": "α1", "type":"parameter", "value": 0.001 }
 ] } 
, 
 { "name": "Serotonergic", "type":"receptor",
  "children": [
 
     {"name": "5HT-1A x SPECT", "type":"parameter", "value": 0.001 } , 

     {"name": "5HT-2 x SPECT", "type":"parameter", "value": 0.002 } , 

     {"name": "5HT-2 x MD", "type":"parameter", "value": 0.002 } , 

     {"name": "5HT-2 x t1t2", "type":"parameter", "value": 0.001 }
 ] } 
, 
 { "name": "Non-Receptor", "type":"receptor",
  "children": [
 
     {"name": "GM", "type":"parameter", "value": 0.003 } , 

     {"name": "SPECT", "type":"parameter", "value": 0.001 } , 

     {"name": "MD", "type":"parameter", "value": 0.002 } , 

     {"name": "t1t2", "type":"parameter", "value": 0.002 } , 

     {"name": "spreading", "type":"parameter", "value": 0.002 }
 ] } 
 
 ]  } , 
{ "name": "MD", "type": "factor",
  "children": [
  { "name": "Glutamatergic", "type":"receptor",
  "children": [
 
     {"name": "AMPA x fALLF", "type":"parameter", "value": 0.002 } , 

     {"name": "Kainate x fALLF", "type":"parameter", "value": 0.004 } , 

     {"name": "Kainate x FA", "type":"parameter", "value": 0.002 } , 

     {"name": "NMDA x MD", "type":"parameter", "value": 0.003 } , 

     {"name": "Kainate x MD", "type":"parameter", "value": 0.004 }
 ] } 
, 
 { "name": "GABAergic", "type":"receptor",
  "children": [
 
     {"name": "GABA-A x GM", "type":"parameter", "value": 0.004 } , 

     {"name": "Bz site x fALLF", "type":"parameter", "value": 0.003 } , 

     {"name": "GABA-B x MD", "type":"parameter", "value": 0.001 } , 

     {"name": "GABA-A", "type":"parameter", "value": 0.004 } , 

     {"name": "Bz site", "type":"parameter", "value": 0.005 }
 ] } 
, 
 { "name": "Cholinergic", "type":"receptor",
  "children": [
 
     {"name": "M1 x MD", "type":"parameter", "value": 0.002 } , 

     {"name": "M1", "type":"parameter", "value": 0.002 } , 

     {"name": "M2", "type":"parameter", "value": 0.004 } , 

     {"name": "M3", "type":"parameter", "value": 0.007 }
 ] } 
, 
 { "name": "Adrenergic", "type":"receptor",
  "children": [
 
     {"name": "α1 x FA", "type":"parameter", "value": 0.001 } , 

     {"name": "α2", "type":"parameter", "value": 0.001 }
 ] } 
, 
 { "name": "Serotonergic", "type":"receptor",
  "children": [
 
     {"name": "5HT-1A x GM", "type":"parameter", "value": 0.001 } , 

     {"name": "5HT-2 x fALLF", "type":"parameter", "value": 0.005 } , 

     {"name": "5HT-1A x FA", "type":"parameter", "value": 0.002 } , 

     {"name": "5HT-2", "type":"parameter", "value": 0.005 }
 ] } 
, 
 { "name": "Dopaminergic", "type":"receptor",
  "children": [
 
     {"name": "D1 x FA", "type":"parameter", "value": 0.002 }
 ] } 
, 
 { "name": "Non-Receptor", "type":"receptor",
  "children": [
 
     {"name": "fALLF", "type":"parameter", "value": 0.003 } , 

     {"name": "FA", "type":"parameter", "value": 0.002 }
 ] } 
 
 ]  } , 
{ "name": "t1t2", "type": "factor",
  "children": [
  { "name": "Glutamatergic", "type":"receptor",
  "children": [
 
     {"name": "AMPA x FA", "type":"parameter", "value": 0.002 } , 

     {"name": "NMDA x FA", "type":"parameter", "value": 0.005 } , 

     {"name": "NMDA", "type":"parameter", "value": 0.004 } , 

     {"name": "Kainate", "type":"parameter", "value": 0.002 }
 ] } 
, 
 { "name": "GABAergic", "type":"receptor",
  "children": [
 
     {"name": "Bz site x GM", "type":"parameter", "value": 0.003 } , 

     {"name": "GABA-A x FA", "type":"parameter", "value": 0.006 } , 

     {"name": "Bz site x FA", "type":"parameter", "value": 0.003 } , 

     {"name": "Bz site x MD", "type":"parameter", "value": 0.003 } , 

     {"name": "Bz site x t1t2", "type":"parameter", "value": 0.001 } , 

     {"name": "GABA-B x t1t2", "type":"parameter", "value": 0.002 }
 ] } 
, 
 { "name": "Cholinergic", "type":"receptor",
  "children": [
 
     {"name": "M1 x SPECT", "type":"parameter", "value": 0.002 } , 

     {"name": "M1 x FA", "type":"parameter", "value": 0.002 } , 

     {"name": "M2 x FA", "type":"parameter", "value": 0.001 } , 

     {"name": "M1 x t1t2", "type":"parameter", "value": 0.001 } , 

     {"name": "M3 x t1t2", "type":"parameter", "value": 0.002 }
 ] } 
, 
 { "name": "Adrenergic", "type":"receptor",
  "children": [
 
     {"name": "α2 x fALLF", "type":"parameter", "value": 0.003 } , 

     {"name": "α2", "type":"parameter", "value": 0.002 }
 ] } 
, 
 { "name": "Serotonergic", "type":"receptor",
  "children": [
 
     {"name": "5HT-2 x GM", "type":"parameter", "value": 0.005 } , 

     {"name": "5HT-2 x SPECT", "type":"parameter", "value": 0.001 }
 ] } 
, 
 { "name": "Dopaminergic", "type":"receptor",
  "children": [
 
     {"name": "D1 x FA", "type":"parameter", "value": 0.002 }
 ] } 
, 
 { "name": "Non-Receptor", "type":"receptor",
  "children": [
 
     {"name": "offset", "type":"parameter", "value": 0.002 } , 

     {"name": "FA", "type":"parameter", "value": 0.002 }
 ] } 
 
 ]  } 
 ]
 }
