# Supplementary material for: Patient-specific models link neurotransmitter receptor mechanisms with motor and visuospatial axes of Parkinson’s disease
Source: Nat Commun. 2023 Sep 26;14:6009. doi: 10.1038/s41467-023-41677-w (PMC10522603; doi:10.1038/s41467-023-41677-w)
Supplement: Supplementary file 4 — Source Data [file 41467_2023_41677_MOESM4_ESM.zip › Source_Data_Figure_3a.json]

{ 
 "name": "[PLS]MCM-Rec:CI_params",
 "children": [
 { "name": "GM", "type": "factor",
  "children": [
  { "name": "Glutamatergic", "type":"receptor",
  "children": [
 
     {"name": "NMDA x FA", "type":"parameter", "value": 0.133 }
 ] } 
, 
 { "name": "Cholinergic", "type":"receptor",
  "children": [
 
     {"name": "α4β2 x MD", "type":"parameter", "value": 0.071 } , 

     {"name": "M2", "type":"parameter", "value": 0.140 } , 

     {"name": "α4β2", "type":"parameter", "value": 0.109 }
 ] } 
, 
 { "name": "Non-Receptor", "type":"receptor",
  "children": [
 
     {"name": "GM", "type":"parameter", "value": 0.329 } , 

     {"name": "MD", "type":"parameter", "value": 0.079 } , 

     {"name": "spreading", "type":"parameter", "value": 0.026 }
 ] } 
 
 ]  } , 
{ "name": "fALLF", "type": "factor",
  "children": [
  { "name": "GABAergic", "type":"receptor",
  "children": [
 
     {"name": "GABA-B x fALLF", "type":"parameter", "value": 0.039 } , 

     {"name": "GABA-B x t1t2", "type":"parameter", "value": 0.059 }
 ] } 
, 
 { "name": "Cholinergic", "type":"receptor",
  "children": [
 
     {"name": "M2", "type":"parameter", "value": 0.090 }
 ] } 
, 
 { "name": "Serotonergic", "type":"receptor",
  "children": [
 
     {"name": "5HT-2", "type":"parameter", "value": 0.109 }
 ] } 
, 
 { "name": "Non-Receptor", "type":"receptor",
  "children": [
 
     {"name": "fALLF", "type":"parameter", "value": 0.790 }
 ] } 
 
 ]  } , 
{ "name": "SPECT", "type": "factor",
  "children": [
  { "name": "GABAergic", "type":"receptor",
  "children": [
 
     {"name": "GABA-B x SPECT", "type":"parameter", "value": 0.082 }
 ] } 
, 
 { "name": "Cholinergic", "type":"receptor",
  "children": [
 
     {"name": "α4β2 x SPECT", "type":"parameter", "value": 0.063 }
 ] } 
, 
 { "name": "Non-Receptor", "type":"receptor",
  "children": [
 
     {"name": "SPECT", "type":"parameter", "value": 0.764 } , 

     {"name": "t1t2", "type":"parameter", "value": 0.058 } , 

     {"name": "spreading", "type":"parameter", "value": 0.035 }
 ] } 
 
 ]  } , 
{ "name": "FA", "type": "factor",
  "children": [
  { "name": "Glutamatergic", "type":"receptor",
  "children": [
 
     {"name": "AMPA x FA", "type":"parameter", "value": 0.077 } , 

     {"name": "Kainate x FA", "type":"parameter", "value": 0.093 }
 ] } 
, 
 { "name": "Adrenergic", "type":"receptor",
  "children": [
 
     {"name": "α2 x FA", "type":"parameter", "value": 0.048 }
 ] } 
, 
 { "name": "Non-Receptor", "type":"receptor",
  "children": [
 
     {"name": "GM", "type":"parameter", "value": 0.126 } , 

     {"name": "fALLF", "type":"parameter", "value": 0.037 } , 

     {"name": "FA", "type":"parameter", "value": 0.727 }
 ] } 
 
 ]  } , 
{ "name": "MD", "type": "factor",
  "children": [
  { "name": "Glutamatergic", "type":"receptor",
  "children": [
 
     {"name": "AMPA x MD", "type":"parameter", "value": 0.076 } , 

     {"name": "Kainate x t1t2", "type":"parameter", "value": 0.085 }
 ] } 
, 
 { "name": "GABAergic", "type":"receptor",
  "children": [
 
     {"name": "Bz site x GM", "type":"parameter", "value": 0.127 }
 ] } 
, 
 { "name": "Cholinergic", "type":"receptor",
  "children": [
 
     {"name": "M1 x GM", "type":"parameter", "value": 0.047 } , 

     {"name": "M2 x GM", "type":"parameter", "value": 0.077 } , 

     {"name": "M3 x SPECT", "type":"parameter", "value": 0.090 } , 

     {"name": "M1 x t1t2", "type":"parameter", "value": 0.044 } , 

     {"name": "M2", "type":"parameter", "value": 0.093 }
 ] } 
, 
 { "name": "Serotonergic", "type":"receptor",
  "children": [
 
     {"name": "5HT-1A x GM", "type":"parameter", "value": 0.068 } , 

     {"name": "5HT-2 x GM", "type":"parameter", "value": 0.196 } , 

     {"name": "5HT-2", "type":"parameter", "value": 0.131 }
 ] } 
, 
 { "name": "Dopaminergic", "type":"receptor",
  "children": [
 
     {"name": "D1 x GM", "type":"parameter", "value": 0.062 }
 ] } 
, 
 { "name": "Non-Receptor", "type":"receptor",
  "children": [
 
     {"name": "GM", "type":"parameter", "value": 0.203 } , 

     {"name": "FA", "type":"parameter", "value": 0.039 } , 

     {"name": "MD", "type":"parameter", "value": 0.782 } , 

     {"name": "spreading", "type":"parameter", "value": 0.016 }
 ] } 
 
 ]  } , 
{ "name": "t1t2", "type": "factor",
  "children": [
  { "name": "Glutamatergic", "type":"receptor",
  "children": [
 
     {"name": "Kainate x fALLF", "type":"parameter", "value": 0.057 } , 

     {"name": "NMDA x MD", "type":"parameter", "value": 0.074 } , 

     {"name": "Kainate x t1t2", "type":"parameter", "value": 0.107 }
 ] } 
, 
 { "name": "GABAergic", "type":"receptor",
  "children": [
 
     {"name": "Bz site x FA", "type":"parameter", "value": 0.115 } , 

     {"name": "GABA-B x t1t2", "type":"parameter", "value": 0.079 }
 ] } 
, 
 { "name": "Cholinergic", "type":"receptor",
  "children": [
 
     {"name": "M1 x t1t2", "type":"parameter", "value": 0.053 } , 

     {"name": "M2 x t1t2", "type":"parameter", "value": 0.068 }
 ] } 
, 
 { "name": "Non-Receptor", "type":"receptor",
  "children": [
 
     {"name": "GM", "type":"parameter", "value": 0.038 } , 

     {"name": "t1t2", "type":"parameter", "value": 0.751 } , 

     {"name": "spreading", "type":"parameter", "value": 0.027 }
 ] } 
 
 ]  } 
 ]
 }
