# Supplementary material for: Patient-specific models link neurotransmitter receptor mechanisms with motor and visuospatial axes of Parkinson’s disease
Source: Nat Commun. 2023 Sep 26;14:6009. doi: 10.1038/s41467-023-41677-w (PMC10522603; doi:10.1038/s41467-023-41677-w)
Supplement: Supplementary file 4 — Source Data [file 41467_2023_41677_MOESM4_ESM.zip › Source_Data.xlsx]

## Sheet: Figure 2a
Figure 2a
	GM R2	fALFF R2	SPECT R2	FA R2	MD R2	t1/t2 R2
	0.73943	0.907715	0.643047	0.660066	0.546602	0.798736
	0.366154	0.627024	0.501441	0.615415	0.45009	0.579569
	0.697373	0.929474	0.906707	0.574677	0.724196	0.627501
	0.862875	0.728403	0.716753	0.606608	0.594234	0.614562
	0.634952	0.928499	0.782459	0.502397	0.514281	0.82167
	0.523105	0.883302	0.746222	0.768097	0.730323	0.832171
	0.543186	0.820854	0.881151	0.630815	0.771422	0.784996
	0.421947	0.663619	0.672325	0.638906	0.566568	0.704045
	0.65828	0.88272	0.939606	0.916267	0.893797	0.962868
	0.554362	0.818393	0.54786	0.563264	0.543564	0.752364
	0.572887	0.845031	0.835458	0.653887	0.59472	0.913427
	0.486036	0.873058	0.768221	0.681715	0.647144	0.748773
	0.759518	0.66432	0.804662	0.794922	0.655006	0.839276
	0.4362	0.606898	0.81035	0.580318	0.553869	0.73394
	0.664576	0.778535	0.930089	0.868504	0.728437	0.886345
	0.686186	0.680946	0.966283	0.731084	0.715513	0.668902
	0.847878	0.971583	0.984421	0.984861	0.979355	0.813854
	0.597418	0.940994	0.633606	0.981809	0.986646	0.92296
	0.73724	0.896945	0.864012	0.973551	0.982172	0.945975
	0.667579	0.884684	0.985185	0.960024	0.989464	0.916229
	0.533746	0.922254	0.814441	0.838766	0.766519	0.919921
	0.703323	0.679844	0.739221	0.82264	0.81388	0.954665
	0.456848	0.87686	0.766255	0.505646	0.451793	0.821389
	0.556838	0.798169	0.816431	0.649596	0.60314	0.834569
	0.865301	0.928824	0.641045	0.644822	0.532141	0.690066
	0.738763	0.932767	0.880393	0.858297	0.816985	0.935279
	0.405861	0.499501	0.774558	0.829316	0.773306	0.782893
	0.735504	0.997534	0.773442	0.768749	0.868004	0.721674
	0.559968	0.746423	0.822865	0.620892	0.524472	0.716556
	0.641283	0.709518	0.760692	0.796575	0.685487	0.894534
	0.46735	0.852421	0.865455	0.609292	0.616394	0.716061
	0.484322	0.805168	0.930629	0.646809	0.731767	0.687126
	0.471874	0.810012	0.652644	0.954084	0.85899	0.938207
	0.543685	0.794062	0.769104	0.756573	0.66617	0.94212
	0.72494	0.894766	0.840642	0.758616	0.86093	0.92873
	0.762073	0.830027	0.826248	0.790062	0.8479	0.944513
	0.520564	0.854931	0.823012	0.787031	0.716872	0.851885
	0.667728	0.845036	0.919845	0.885544	0.815521	0.908367
	0.716574	0.904569	0.915527	0.693296	0.664622	0.959119
	0.38242	0.626637	0.905003	0.564718	0.630643	0.652103
	0.504057	0.676178	0.727357	0.729886	0.703854	0.771504
	0.452316	0.765567	0.638877	0.599579	0.539368	0.524013
	0.717021	0.974557	0.819016	0.651296	0.540153	0.672275
	0.41643	0.855537	0.942115	0.848588	0.705925	0.890133
	0.639909	0.841532	0.787874	0.669424	0.614016	0.861765
	0.756324	0.925851	0.987982	0.838713	0.760103	0.790447
	0.66318	0.907869	0.718739	0.888759	0.837856	0.951957
	0.635551	0.937925	0.974432	0.892177	0.879109	0.972231
	0.326491	0.669851	0.607268	0.558677	0.522196	0.711277
	0.485122	0.715654	0.649399	0.689462	0.524858	0.795056
	0.495518	0.73216	0.705143	0.634859	0.683467	0.79919
	0.502063	0.842603	0.976885	0.585707	0.48396	0.801897
	0.543495	0.804533	0.957245	0.922042	0.858786	0.892112
	0.427476	0.604919	0.90932	0.707456	0.631236	0.807161
	0.588093	0.846092	0.890005	0.800415	0.630856	0.827282
	0.510838	0.791058	0.930716	0.691469	0.550667	0.799383
	0.559758	0.812256	0.786761	0.743626	0.656274	0.719674
	0.315057	0.871629	0.6653	0.646349	0.631239	0.863443
	0.6197	0.867065	0.483173	0.716004	0.67242	0.754152
	0.39707	0.767099	0.976534	0.703309	0.614601	0.795227
	0.409694	0.833868	0.713562	0.732578	0.77317	0.818823
	0.36902	0.728235	0.800966	0.755831	0.635682	0.789965
	0.616526	0.929611	0.928038	0.903714	0.833964	0.915054
	0.759331	0.98428	0.861605	0.813195	0.792799	0.841043
	0.945977	0.861757	0.955839	0.980914	0.939423	0.901257
	0.448145	0.878488	0.735856	0.763187	0.670775	0.785848
	0.728641	0.932656	0.730133	0.959427	0.870785	0.942566
	0.453689	0.758905	0.516439	0.616562	0.622535	0.52987
	0.507543	0.616019	0.898238	0.55754	0.521766	0.481684
	0.427278	0.630684	0.697252	0.635326	0.598112	0.543512
	0.426607	0.780819	0.65824	0.657766	0.703888	0.461022

## Sheet: Figure 2b
Figure 2b
	GM R2	fALFF R2	SPECT R2	FA R2	MD R2	t1/t2 R2
	0.352921	0.760417	0.319494	0.181262	0.203352	0.461694
	0.0998123	0.440323	0.0962598	0.213177	0.124644	0.122972
	0.2823	0.71015	0.740751	0.133584	0.376815	0.220658
	0.708322	0.516723	0.588114	0.353478	0.263292	0.404329
	0.305445	0.821258	0.60698	0.100654	0.175747	0.616375
	0.24218	0.77755	0.550199	0.656843	0.56495	0.726078
	0.246847	0.568423	0.795752	0.435264	0.610927	0.651942
	0.101184	0.479165	0.468399	0.402491	0.380451	0.489155
	0.173402	0.489003	0.85436	0.819354	0.775876	0.905343
	0.173176	0.66053	0.233869	0.396496	0.34719	0.423246
	0.228914	0.690887	0.66973	0.45636	0.399989	0.801545
	0.234502	0.765678	0.577955	0.362273	0.494396	0.597793
	0.588032	0.445851	0.688887	0.640602	0.559538	0.725126
	0.115206	0.262949	0.652818	0.319343	0.343757	0.553374
	0.488586	0.624584	0.877537	0.744717	0.646807	0.802884
	0.207136	0.278284	0.863939	0.551982	0.510454	0.365771
	0.176929	0.878112	0.966874	0.961891	0.953135	0.655765
	0.108215	0.801041	0.200201	0.947985	0.971695	0.805991
	0.237718	0.719252	0.546964	0.920094	0.958696	0.827245
	0.227847	0.741587	0.967375	0.882473	0.970164	0.770897
	0.0463285	0.780081	0.514378	0.647247	0.572478	0.825786
	0.321374	0.444187	0.317942	0.670415	0.639931	0.921284
	0.161886	0.762146	0.498154	0.158049	0.288541	0.660508
	0.205068	0.664724	0.604534	0.385762	0.459003	0.662506
	0.635351	0.821739	0.316798	0.0263743	0.138233	0.24242
	0.32568	0.800428	0.751366	0.703107	0.56348	0.826116
	0.124719	0.316221	0.511644	0.648068	0.626732	0.66367
	0.504474	0.992825	0.368868	0.54736	0.745859	0.408087
	0.0936266	0.467106	0.631932	0.410304	0.370104	0.51391
	0.45573	0.432587	0.51242	0.661214	0.500812	0.815001
	0.10041	0.681932	0.772724	0.394108	0.48188	0.596563
	0.0829251	0.499562	0.87894	0.421182	0.500709	0.535062
	0.0517716	0.585961	0.239356	0.898729	0.76709	0.830189
	0.0850464	0.549171	0.459532	0.482612	0.447907	0.848874
	0.327262	0.760432	0.401173	0.569258	0.650817	0.815196
	0.254413	0.628143	0.384423	0.497146	0.70136	0.842181
	0.135696	0.598447	0.629473	0.607231	0.46188	0.684186
	0.303041	0.626698	0.765737	0.778435	0.679198	0.813077
	0.118392	0.67929	0.779027	0.233951	0.308362	0.896493
	0.0967569	0.386549	0.832191	0.404263	0.444495	0.418893
	0.132345	0.420688	0.585722	0.495719	0.411546	0.642916
	0.108211	0.655684	0.426664	0.467379	0.397034	0.321636
	0.414052	0.931288	0.433099	0.0826794	0.0696101	0.19647
	0.0975641	0.748773	0.883623	0.698541	0.49709	0.765728
	0.164265	0.682656	0.55554	0.346704	0.210081	0.625686
	0.394616	0.758549	0.96078	0.620005	0.578079	0.571891
	0.105419	0.731789	0.231839	0.66476	0.695935	0.892596
	0.0750841	0.856319	0.921936	0.740843	0.787125	0.920771
	0.0299211	0.539095	0.348783	0.333752	0.394827	0.569588
	0.157093	0.425655	0.466383	0.477964	0.348602	0.666237
	0.148006	0.547069	0.466863	0.426281	0.535955	0.63143
	0.26976	0.737661	0.958603	0.149577	0.183187	0.582837
	0.103593	0.573773	0.925484	0.831658	0.757223	0.802119
	0.0778921	0.277538	0.827853	0.511515	0.506769	0.590455
	0.261738	0.510638	0.765354	0.618027	0.483502	0.71039
	0.158959	0.577093	0.859272	0.400377	0.337037	0.635868
	0.323042	0.668659	0.598314	0.534999	0.461157	0.584927
	0.0634743	0.727741	0.423592	0.442158	0.405878	0.692327
	0.230158	0.756957	0.264721	0.563085	0.44161	0.607428
	0.164776	0.592004	0.965231	0.496576	0.413102	0.616506
	0.108181	0.640958	0.478323	0.515825	0.547527	0.619207
	0.0106288	0.525414	0.599408	0.569803	0.465012	0.636643
	0.116292	0.744839	0.784538	0.765395	0.655944	0.807459
	0.480592	0.960794	0.619621	0.514703	0.525045	0.603254
	0.83863	0.606913	0.853582	0.962622	0.868205	0.777121
	0.138609	0.763513	0.580291	0.62724	0.431376	0.672496
	0.390496	0.78039	0.322425	0.855264	0.743492	0.851056
	0.0664078	0.465947	0.205019	0.478026	0.463139	0.362217
	0.108293	0.343488	0.852602	0.319455	0.375807	0.276186
	0.0944032	0.362223	0.445099	0.356774	0.400978	0.31114
	0.187659	0.604649	0.426417	0.471271	0.541122	0.271962

## Sheet: Figure 2c
Figure 2c
	GM F-statistic	fALFF F-statistic	SPECT F-statistic	FA F-statistic	MD F-statistic	t1/t2 F-statistic
	2.783	2.99464	1.70064	2.64265	1.42039	3.1419
	1.40867	1.6781	2.7245	3.50626	1.984	3.64076
	2.57332	5.83462	3.33753	1.94576	2.3631	2.04917
	3.77844	2.61281	1.52251	2.15711	2.7342	1.82852
	1.69353	2.81401	1.51343	1.51475	1.30766	2.15988
	1.97479	3.03795	2.58944	1.60829	2.05576	2.11919
	2.17472	4.72378	2.40884	1.77569	2.35385	2.0746
	1.86024	1.83827	2.08633	2.19487	1.43953	2.43412
	2.66219	6.29848	2.64822	2.17149	2.08322	2.90656
	2.86752	2.91407	2.32808	1.28011	1.4423	4.45543
	2.69983	3.33455	3.37657	1.9132	1.61077	4.33241
	1.64065	2.83577	2.75195	3.36456	1.45122	2.0147
	2.39057	2.18181	1.98691	2.52265	0.927686	2.38095
	1.90864	2.9332	2.78465	2.08464	1.57885	2.27515
	1.75893	2.33039	2.51993	3.15583	1.0077	2.46179
	2.86408	2.36785	5.69503	1.24957	1.35236	1.71772
	8.27509	6.17123	2.11334	2.84684	2.38292	1.59339
	2.27988	4.45002	2.21934	3.48844	2.10053	2.84858
	3.56676	3.23504	4.37425	3.79193	2.4705	4.12328
	2.48185	2.32818	2.25542	3.6397	3.43672	3.25497
	1.96135	3.43099	3.03394	2.22859	1.55927	2.2055
	2.41545	1.38101	3.03092	1.6103	1.75351	1.3815
	1.82053	3.12298	3.84511	2.35717	0.998315	3.01961
	2.66103	2.2165	3.86971	2.52415	1.21756	3.48677
	3.20292	2.82273	1.69478	3.26689	1.57963	2.70983
	2.96674	3.69298	2.02395	2.05476	2.59884	3.16451
	1.58632	1.22762	3.9096	3.55986	2.16754	1.84093
	1.6388	3.58264	3.3504	1.79617	1.73616	2.11388
	3.55281	3.69266	3.61351	1.86219	1.08826	2.39676
	1.73408	3.19599	3.47797	2.23072	1.96845	2.52805
	2.30944	3.8728	2.31052	1.84633	1.17554	1.41088
	2.60945	5.2584	2.49787	2.14158	2.88775	1.62933
	1.49243	2.21257	2.23231	2.26185	1.22277	3.27971
	1.88575	2.23107	2.51549	2.11154	1.22668	3.02257
	2.71258	2.395	5.17407	1.4718	2.83464	2.98882
	4.0032	2.22844	4.77086	2.61776	1.80761	3.46013
	2.69112	5.92704	3.6659	2.83028	3.01922	3.79561
	2.05923	2.64346	3.60722	1.75577	1.38643	1.95107
	3.95978	4.42903	3.03173	2.80993	1.99301	2.87417
	1.55065	2.15572	2.56946	1.23576	1.68953	2.24723
	2.51262	2.64497	1.74152	2.90626	3.30893	1.88657
	2.10628	1.57132	1.97002	1.10679	1.03587	1.42535
	2.00873	3.19057	4.00065	3.05942	1.91983	2.72393
	1.83176	2.47756	3.38749	3.32214	2.38066	3.79595
	2.47826	1.88102	2.05492	1.83161	1.96345	3.20417
	2.78499	4.2332	4.24655	2.54414	1.42358	1.9568
	3.10689	3.58572	3.24794	3.77796	1.64219	2.31822
	2.8853	2.46653	3.85223	2.63329	1.42757	3.47683
	1.47617	1.32772	2.20644	1.70858	0.893646	1.64517
	2.1358	3.41903	1.74996	2.28321	1.24359	2.10715
	2.30929	2.31666	2.70912	1.91496	1.56229	2.80062
	1.56399	2.23513	2.65137	3.52909	1.95393	3.70702
	3.23045	3.95769	2.49039	3.88671	2.41109	2.79635
	2.04697	2.77792	3.0118	2.24536	1.13151	3.76731
	2.6561	7.30681	3.79903	3.06351	1.33819	2.26882
	2.41154	3.43298	3.45689	3.16289	1.59385	2.73241
	1.80256	2.5641	2.96262	2.72805	1.90299	1.61142
	1.23135	3.75758	2.42096	1.9356	2.04874	4.20079
	3.43385	2.7767	1.41699	1.8051	2.36206	2.00072
	1.29159	2.52031	1.61476	2.33593	1.75273	2.92587
	1.71231	3.89272	2.75317	2.71718	3.33484	3.69355
	1.90413	2.50191	3.3949	2.55413	1.57047	2.44719
	2.44745	4.92502	3.74133	2.69525	2.01162	2.37645
	2.17297	2.80305	3.28051	2.99793	2.4245	2.80667
	3.72807	3.45867	4.34449	1.79811	2.20579	2.35865
	1.88035	3.17203	1.97434	1.92449	2.43771	1.77445
	2.33795	4.24205	2.83451	4.81671	1.84828	2.98932
	2.37651	4.07352	2.15898	1.21121	1.41565	1.19549
	2.71788	2.37935	1.50341	1.8039	1.02316	1.32913
	1.94846	2.43688	2.79213	2.56067	1.64441	1.7065
	1.39702	2.69452	2.27398	1.82684	1.84273	1.17593

## Sheet: Figure 2d
Figure 2d
	GM p-value	fALFF p-value	SPECT p-value	FA p-value	MD p-value	t1/t2 p-value
	1.79493e-10	8.93254e-05	0.000226664	0.0126924	0.398898	0.000104829
	0.00162543	1.80681e-07	0.000186154	0.0121544	0.00641773	1.62492e-05
	2.40186e-06	7.22442e-22	0.0132103	0.00427683	0.00447658	0.0103923
	2.14628e-06	2.98248e-06	0.237201	0.255107	0.0150835	0.0087821
	0.00012693	1.22177e-05	0.00806359	0.0203281	0.178056	2.64053e-05
	9.51637e-05	2.00057e-12	0.0100506	0.0320409	0.0142418	2.83687e-08
	2.15666e-08	6.96072e-20	8.75808e-08	0.000168515	6.68801e-05	1.98636e-08
	0.000388992	0.000658833	0.00159248	1.80526e-05	0.00156005	0.0254594
	0.0107081	1.72487e-12	4.05791e-07	0.0180509	0.000849975	1.21558e-07
	9.52204e-14	7.99023e-11	8.4093e-06	0.0619753	0.16588	0.000202577
	1.60551e-07	9.48608e-08	6.14037e-21	0.00297509	0.0105645	2.62866e-09
	5.15456e-05	8.56752e-09	2.06044e-07	9.66638e-13	0.225091	1.12616e-06
	2.20386e-11	1.44577e-14	0.000432552	4.56209e-10	0.0132503	6.33673e-12
	6.41625e-12	6.65198e-16	1.82561e-10	0.00103881	0.0219318	1.45035e-06
	1.73419e-08	1.27126e-08	1.22304e-19	1.53162e-10	0.037859	5.16987e-07
	8.69772e-09	0.00132253	7.6141e-13	0.0013736	0.018952	3.12437e-06
	2.73529e-08	2.91795e-08	0.00177617	0.000186701	0.0187485	0.00506231
	3.07526e-06	2.79601e-07	0.00335533	2.41169e-05	0.0528412	2.48944e-05
	7.70714e-12	0.000143326	3.372e-07	1.72777e-06	0.0400351	5.91696e-09
	4.30722e-08	0.00501967	0.000260506	4.47702e-05	5.82997e-05	1.96554e-07
	1.05695e-06	0.000984013	0.000478368	0.00148786	0.0155245	0.000473046
	0.000191085	0.297356	1.44966e-06	0.074033	0.149621	0.191447
	1.42533e-05	1.47354e-05	1.62263e-12	1.38727e-08	0.167295	5.37243e-10
	4.7987e-17	8.41196e-06	1.16656e-09	2.61571e-07	0.031131	3.09191e-08
	1.40919e-06	1.11334e-08	0.146137	4.76534e-10	0.0631803	0.00321235
	2.92288e-09	4.03065e-08	0.023201	0.00974254	0.0253224	2.15826e-07
	4.35504e-05	0.322648	5.10685e-11	0.000443854	0.0449	0.000127809
	3.92203e-05	0.0233835	1.82742e-07	0.00275438	5.0322e-06	1.88417e-08
	2.861e-14	1.25347e-15	4.24218e-06	0.00232988	0.359338	1.75794e-12
	3.38162e-05	1.41007e-12	1.06737e-05	0.00153437	0.000256779	0.000100724
	2.90007e-13	1.23732e-15	4.10084e-18	0.00165097	0.388489	0.00161229
	7.68928e-20	4.49435e-30	1.1713e-06	2.92942e-06	0.000121183	4.92725e-05
	0.0212768	1.33274e-06	6.24282e-06	0.00353771	0.0957781	4.04721e-07
	3.5395e-06	4.57128e-06	0.00228854	0.00384909	0.283618	0.00025883
	2.29825e-07	0.0463184	6.19471e-10	0.256592	1.13782e-06	1.15449e-07
	8.28618e-13	0.0953278	1.54381e-09	0.00296839	0.000297983	1.73851e-10
	2.74522e-07	1.99911e-17	2.8653e-15	0.000900817	6.09806e-08	4.25059e-10
	1.85678e-05	0.000672074	5.15047e-12	0.00629253	0.25614	0.000566867
	1.54311e-08	2.79768e-09	5.26221e-06	2.14457e-06	8.01084e-09	3.12095e-05
	1.44163e-06	1.06067e-07	0.0101544	0.0333454	0.24261	0.0916605
	2.90794e-14	7.6871e-06	4.63327e-07	0.0466141	3.26172e-06	0.000177037
	7.93487e-05	4.55655e-10	0.00503198	0.00303173	0.00022028	0.000402125
	8.90728e-08	9.51905e-15	0.000565025	9.89244e-06	0.0276518	2.51203e-09
	5.10411e-07	0.000209356	5.87164e-07	0.000229051	6.94755e-16	2.08305e-11
	3.7377e-06	1.99288e-05	5.07977e-06	0.0107985	0.00343505	5.51512e-10
	1.58429e-05	7.89869e-06	4.42936e-05	4.94171e-10	2.11951e-05	0.000539615
	2.1923e-09	3.7484e-05	9.51875e-06	2.73495e-07	0.0490703	9.80484e-05
	4.39169e-07	0.0112374	1.50503e-07	0.00468634	0.00697142	5.28041e-11
	5.84871e-07	0.000109818	1.28052e-14	5.97743e-05	0.0582383	0.000166603
	1.83261e-08	3.95363e-15	0.00071197	8.36958e-05	0.124068	4.21268e-05
	7.23612e-14	4.58908e-08	1.85386e-07	7.37658e-07	0.0315589	2.15035e-16
	0.00106394	0.00384822	1.51368e-06	3.76516e-16	2.76292e-11	2.0054e-12
	3.91881e-08	2.56613e-11	1.75817e-08	0.00147645	0.00184591	6.4915e-13
	2.09822e-08	1.15306e-12	4.17614e-05	2.53144e-10	0.0874235	1.25555e-09
	1.64481e-09	5.23332e-22	3.32122e-08	0.00989694	0.380756	0.0017867
	3.61278e-07	2.84899e-23	6.06693e-07	3.35763e-07	0.000882362	4.06709e-07
	0.00435348	7.54544e-17	2.73312e-05	5.16088e-10	3.28181e-06	5.23932e-05
	0.00170523	1.30941e-06	0.000173521	0.0413314	0.00801379	2.65869e-06
	6.91243e-11	1.85011e-11	7.04159e-11	0.00813355	0.396592	0.0149256
	0.0075623	6.61925e-05	0.00238154	2.70915e-06	1.53549e-05	1.46843e-10
	0.149066	3.02415e-11	2.86726e-10	5.67345e-06	9.88744e-08	1.09714e-10
	2.47097e-07	9.6561e-08	4.25604e-06	4.99615e-15	0.00214969	0.000110188
	0.000114151	1.72811e-13	1.28826e-06	0.00302682	0.0833826	1.01563e-05
	3.79314e-07	0.00736786	0.0329511	2.98155e-07	0.00202468	1.78905e-05
	1.38791e-07	1.23441e-05	1.7417e-13	0.0265118	0.000195302	6.1035e-06
	0.00225442	0.0128048	1.65672e-07	0.0492384	9.99679e-08	0.00877666
	0.000115594	1.51298e-09	0.00181824	6.43331e-08	0.141969	8.04843e-08
	7.67873e-09	3.43916e-12	0.0763987	0.281076	0.20344	0.00278767
	3.9287e-27	5.17575e-07	1.10929e-07	1.2241e-12	0.000359123	2.93991e-09
	9.99603e-07	2.81832e-10	1.51808e-09	0.00171319	0.379131	7.87419e-10
	0.0108355	1.07735e-11	0.000111066	1.11119e-05	0.000757127	3.63199e-06

## Sheet: Figure 3a
Figure 3a
	"Source_Data_Figure_3a.json"

## Sheet: Figure 3b
Figure 3b
		GM	fALFF	SPECT	FA	MD	t1/t2
	GM	0	0	0	0.12582	0.778973	0.0382673
	fALFF	0	0	0	0.0371128	0	0.0574868
	SPECT	0	0	0	0	0.0896163	0
	FA	0.132895	0	0	0	0.0391692	0.114552
	MD	0.150304	0	0	0	0	0.0742425
	t1/t2	0	0.0589881	0.0576001	0	0.128277	0

## Sheet: Figure 4
Figure 4
	GM
		AMPA	NMDA	Kainate	GABA_A	GABA_B	Bz	M1	M2	M3	a4b2	a1	a2	5HT1A	5HT2	D1
		0	0.132895	0	0	0	0	0	0.139888	0	0.18053	0	0	0	0	0
	fALFF
		AMPA	NMDA	Kainate	GABA_A	GABA_B	Bz	M1	M2	M3	a4b2	a1	a2	5HT1A	5HT2	D1
		0	0	0	0	0	0.0979285	0	0.0896585	0	0	0	0	0	0.108755	0
	SPECT
		AMPA	NMDA	Kainate	GABA_A	GABA_B	Bz	M1	M2	M3	a4b2	a1	a2	5HT1A	5HT2	D1
		0	0	0	0	0	0.081907	0	0	0	0.0634508	0	0	0	0	0
	FA
		AMPA	NMDA	Kainate	GABA_A	GABA_B	Bz	M1	M2	M3	a4b2	a1	a2	5HT1A	5HT2	D1
		0.0771584	0	0.0928568	0	0	0	0	0	0	0	0	0.0484078	0	0	0
	MD
		AMPA	NMDA	Kainate	GABA_A	GABA_B	Bz	M1	M2	M3	a4b2	a1	a2	5HT1A	5HT2	D1
		0.0755352	0	0.0847342	0	0.126805	0	0.0902385	0.169894	0.0896163	0	0	0	0.0684677	0.326265	0.0615023
	t1/t2
		AMPA	NMDA	Kainate	GABA_A	GABA_B	Bz	M1	M2	M3	a4b2	a1	a2	5HT1A	5HT2	D1
		0	0.0742425	0.16412	0	0.114552	0.0785582	0.0527392	0.0675659	0	0	0	0	0	0	0

## Sheet: Figure 5a
Figure 5a
	Projection of clinical scores in LV1	Projection of model mechanisms in LV1
	1.41279	1.12632
	-0.439968	-0.0609889
	-3.40782	-1.23724
	2.55024	1.07293
	1.77394	0.373454
	0.19966	0.392519
	2.27331	0.873115
	3.97616	2.82879
	1.29821	0.91413
	-3.86416	-2.30959
	0.733531	0.436166
	5.76247	1.76655
	-0.917067	-1.02186
	-0.769939	0.719891
	0.292634	-0.147909
	0.703684	-0.557406
	-3.20466	-0.81768
	-0.0158754	-0.974393
	0.064331	-1.15742
	3.14747	0.858289
	0.83011	0.0342777
	0.821437	1.05425
	4.88337	1.69963
	2.79693	1.05195
	2.91576	1.04973
	3.67925	1.93898
	0.812552	-1.1812
	1.82919	0.843856
	-1.05665	-1.0385
	0.825474	1.17304
	-3.60505	-1.89604
	-1.92632	-0.192557
	2.59416	2.0751
	-3.13069	-2.48332
	2.93408	1.07189
	-0.445141	-0.386673
	1.40044	-0.41444
	3.78979	1.64095
	1.06723	1.25763
	0.600957	-0.183589
	-1.34195	-0.143879
	2.93089	0.269979
	3.82508	0.241388
	4.36908	1.04777
	0.17511	-0.759676
	-1.40429	0.82558
	1.4991	0.614094
	1.379	0.963094
	-0.380426	0.721515
	1.90459	0.923562
	-2.03647	-0.220573
	-1.69092	-2.24431
	-1.10146	1.64285
	2.12318	0.176069
	-3.06705	-0.0341109
	0.977104	1.85137
	2.19447	-0.960461
	-2.27093	-2.52286
	1.92614	1.1737
	1.79889	1.72674
	-0.253134	-0.447801
	-0.0840047	0.409329
	3.09789	2.32799
	4.21064	1.4727
	3.36048	0.782304
	1.34783	1.54039
	-1.43863	1.24583
	0.0945619	-0.94315

## Sheet: Figure 5b
Figure 5b
	Projection of clinical scores in LV2	Projection of model mechanisms in LV2
	-3.67799	-0.0877229
	-3.9106	-0.713891
	-4.81544	-2.14877
	-0.40659	-0.452984
	-1.03253	-0.332392
	-1.63957	-0.953623
	-0.527444	-0.157213
	-0.313139	0.153296
	-0.958899	1.02811
	0.74492	-0.172185
	0.676473	0.324498
	-0.787866	0.808709
	-3.93363	-2.01382
	0.0965638	0.0173344
	1.26392	0.14292
	2.0197	0.772142
	-3.84314	-0.520548
	0.907429	-0.157672
	0.819868	0.247798
	3.64644	1.75578
	0.949647	0.0674031
	5.44774	1.62108
	2.9467	0.892977
	0.80196	0.0562812
	-2.34904	-0.805242
	-2.6002	-0.489943
	-2.61805	-0.537186
	-0.296651	0.461162
	2.94706	1.64556
	2.34645	0.702098
	1.56263	0.477729
	-4.24557	-1.7048
	0.624748	0.132086
	2.41332	0.242578
	-5.08534	-1.53744
	-2.90061	-0.737247
	-3.47826	-1.46751
	-1.91989	-0.793508
	-0.50124	-0.733834
	1.67257	0.480744
	1.57372	0.850658
	7.67579	0.917661
	-6.03256	-1.76812
	-8.51947	-3.10649
	4.1647	0.972847
	-0.183384	-0.192675
	3.84496	0.779828
	1.87911	0.906447
	0.220932	1.07673
	-4.25986	-1.86595
	-1.65274	-1.04028
	1.26236	0.210401
	-0.592054	0.132921
	-2.52206	-0.665216
	7.88742	2.06142
	1.21965	-0.94475
	0.0292785	0.477878
	-6.00029	-2.29418
	1.9675	1.74466
	0.62106	-0.0134444
	4.60179	0.733979
	-1.62413	-0.0580548
	1.36014	1.38217
	2.44705	1.33858
	-4.31942	-0.672469
	-1.4645	-0.9147
	6.4168	1.21706
	-4.62195	-1.07781

## Sheet: Figure 5c
Figure 5c
	SF	2.98417
	STAIAD	0.12883
	SDM	5.94547
	BJLOT	1.56109
	GDS	1.52435
	HVLT	3.62107
	LNS	2.41274
	NP1	7.38743
	NP2	7.26834
	NP3	9.3824
	MCA	3.15143

[truncated: 4 more sheets: Figure 5d, Figure 6a, Figure 6b, Figure 7]
